# Supplementary material for: Molecular basis for metabolite channeling in a ring opening enzyme of the phenylacetate degradation pathway
Source: Nat Commun. 2019 Sep 11;10:4127. doi: 10.1038/s41467-019-11931-1 (PMC6739347; doi:10.1038/s41467-019-11931-1)
Supplement: Supplementary file 3 — Source Data [file 41467_2019_11931_MOESM3_ESM.xlsx]

## Sheet: Sheet1
Application: Tecan i-control				Tecan i-control , 1.11.1.0
Device: infinite 200Pro				Serial number: 1603000126				Serial number of connected stacker:
Firmware: V_3.40_01/15_Infinite (Dec 23 2014/12.45.11)				MAI, V_3.40_01/15_Infinite (Dec 23 2014/12.45.11)
Date:	2018-10-06
Time:	3:18:58 PM
System				BW009
User				BW009\admin
Plate				Greiner 12 Flat Bottom Transparent Polystyrene Cat. No.: 665180/665102 [GRE12ft.pdfx]
Plate-ID (Stacker)
Wait (Plate)				On	Target Temperature: 37 °C
Shaking (Orbital) Duration:				300	s
Shaking (Orbital) Amplitude:				2	mm
List of actions in this measurement script:
Kinetic
Absorbance
Luminescence
2 Labels
Kinetic Measurement
Kinetic Cycles				96
Interval Time				00:25:00
Mode				Absorbance
Wavelength				600	nm
Bandwidth				9	nm
Number of Flashes				10
Settle Time				0	ms
Mode				Luminescence
Attenuation				NONE
Integration Time				1000	ms
Settle Time				0	ms
Start Time:	10/6/2018 3:23:58 PM
End Time:	10/8/2018 6:59:36 AM
Cycle Nr.	Time [s]	C295A	WT	K69A	R613A	K636A
1	0	0.05	0.05	0.05	0.05	0.05
2	1500	0.0548	0.072	0.0578	0.0568	0.0482
3	3000	0.05	0.072	0.0664	0.0966	0.0646
4	4500	0.0547	0.089	0.0794	0.1068	0.0716
5	6000	0.0543	0.1054	0.0908	0.112	0.0792
6	7500	0.0495	0.1042	0.0932	0.1142	0.0836
7	9000	0.05	0.1118	0.0932	0.121	0.094
8	10500	0.0491	0.1062	0.0984	0.1242	0.101
9	12000.1	0.0479	0.1344	0.0908	0.1318	0.0994
10	13500	0.055	0.1326	0.1074	0.1374	0.0992
11	15000.1	0.0494	0.1274	0.1046	0.1462	0.1046
12	16500.1	0.0525	0.1368	0.1132	0.1514	0.1274
13	18000.1	0.0497	0.143	0.1166	0.152	0.1154
14	19500.1	0.0505	0.1592	0.12	0.1464	0.1154
15	21000.1	0.0435	0.1428	0.1192	0.154	0.1196
16	22500.1	0.0486	0.151	0.1296	0.1524	0.1358
17	24000.1	0.0531	0.156	0.13	0.1588	0.1316
18	25500.1	0.0611	0.1634	0.1444	0.1544	0.1272
19	27000.1	0.0493	0.1572	0.142	0.1662	0.1478
20	28500.1	0.0513	0.171	0.148	0.1562	0.1584
21	30000.1	0.0513	0.149	0.153	0.1832	0.1582
22	31500.1	0.048	0.1642	0.1532	0.1806	0.1612
23	33000.1	0.0518	0.1632	0.1592	0.1628	0.1606
24	34500.1	0.0539	0.1552	0.1556	0.1668	0.1616
25	36000.1	0.0496	0.1748	0.1596	0.1756	0.1832
26	37500.1	0.0481	0.1842	0.1688	0.1704	0.1688
27	39000.1	0.0451	0.1814	0.176	0.1714	0.1886
28	40500.1	0.0494	0.1692	0.1706	0.1734	0.1702
29	42000.1	0.0535	0.176	0.1694	0.1932	0.1818
30	43500.1	0.0462	0.184	0.1816	0.1906	0.1888
31	45000.1	0.0475	0.185	0.185	0.1774	0.1942
32	46500.2	0.0419	0.1968	0.181	0.1824	0.2286
33	48000.1	0.0385	0.1856	0.1858	0.1884	0.1906
34	49500.2	0.0485	0.1862	0.1884	0.1926	0.194
35	51000.2	0.0364	0.1788	0.1814	0.1946	0.189
36	52500.2	0.0445	0.1848	0.1806	0.2012	0.2
37	54000.2	0.0476	0.185	0.1884	0.199	0.1996
38	55500.2	0.0389	0.1916	0.192	0.1896	0.199
39	57000.2	0.0471	0.202	0.193	0.2052	0.196
40	58500.2	0.0358	0.1908	0.1908	0.1982	0.2016
41	60000.2	0.0407	0.1782	0.192	0.2004	0.1876
42	61500.2	0.0365	0.1804	0.1888	0.196	0.2008
43	63000.2	0.0436	0.1756	0.2008	0.205	0.2058
44	64500.2	0.0417	0.2052	0.2044	0.207	0.2076
45	66000.2	0.0411	0.1908	0.2	0.2172	0.2142
46	67500.2	0.0418	0.1926	0.2026	0.2146	0.1954
47	69000.2	0.0429	0.191	0.2106	0.2088	0.212
48	70500.2	0.0373	0.194	0.2016	0.2188	0.2224
49	72000.2	0.0468	0.1948	0.2032	0.2024	0.2214
50	73500.2	0.0396	0.1864	0.2086	0.2136	0.218
51	75000.2	0.0499	0.201	0.2074	0.2116	0.2266
52	76500.2	0.0415	0.224	0.2114	0.2148	0.2244
53	78000.2	0.0401	0.2076	0.207	0.224	0.2236
54	79500.2	0.0401	0.194	0.2126	0.2186	0.2122
55	81000.2	0.0384	0.2082	0.2148	0.2268	0.222
56	82500.3	0.0387	0.1934	0.2082	0.227	0.2336
57	84000.3	0.0438	0.2092	0.2076	0.2202	0.2272
58	85500.3	0.0407	0.209	0.2008	0.224	0.2532
59	87000.3	0.04	0.2182	0.2092	0.2224	0.2268
60	88500.3	0.0405	0.1988	0.208	0.2244	0.2514
61	90000.3	0.0446	0.2016	0.2104	0.2244	0.239
62	91500.3	0.0406	0.2102	0.2126	0.2288	0.235
63	93000.3	0.0469	0.2102	0.2096	0.2172	0.2304
64	94500.3	0.0429	0.2178	0.2094	0.2328	0.2346
65	96000.3	0.0428	0.2204	0.2086	0.2266	0.2308
66	97500.3	0.0385	0.208	0.216	0.239	0.2304
67	99000.3	0.0433	0.2212	0.2138	0.2388	0.2406
68	100500	0.0319	0.2166	0.2148	0.218	0.237
69	102000	0.0415	0.2088	0.2126	0.2198	0.2246
70	103500	0.0392	0.2332	0.2118	0.2286	0.2434
71	105000	0.0435	0.2218	0.2102	0.2222	0.2272
72	106500	0.0299	0.2006	0.2166	0.2178	0.2272
73	108000	0.0379	0.2086	0.2108	0.2236	0.2428
74	109500	0.0454	0.2112	0.2148	0.2116	0.2234
75	111000	0.0311	0.207	0.2002	0.222	0.241
76	112500	0.039	0.2196	0.213	0.2242	0.225
77	114000	0.0344	0.2194	0.2116	0.2208	0.2284
78	115500	0.038	0.2046	0.2092	0.2226	0.2406
79	117000	0.0335	0.202	0.207	0.231	0.2336
80	118500	0.038	0.2068	0.2	0.2146	0.2308
81	120000	0.04	0.191	0.2054	0.2172	0.2276
82	121500	0.0276	0.2046	0.2028	0.227	0.2258
83	123000	0.0293	0.2076	0.2068	0.2084	0.2496
84	124500	0.032	0.2176	0.2122	0.208	0.22
85	126000	0.0347	0.2082	0.2098	0.2256	0.2384
86	127500	0.0201	0.205	0.2016	0.2128	0.26
87	129000	0.0303	0.2082	0.2076	0.2334	0.2426
88	130500	0.0315	0.202	0.2056	0.216	0.2702
89	132000	0.0331	0.2132	0.211	0.2274	0.237
90	133500	0.0321	0.193	0.2034	0.2124	0.2262
91	135000	0.0295	0.2056	0.2172	0.2176	0.2314
92	136500	0.0365	0.2	0.2208	0.2092	0.2382
93	138000	0.0309	0.21	0.1946	0.2222	0.2206
94	139500	0.0278	0.1952	0.1982	0.213	0.2276
95	141000	0.0347	0.1916	0.199	0.205	0.22
96	142500	0.0295	0.197	0.2106	0.2234	0.2614

## Sheet: Sheet2
				Tecan i-control , 1.11.1.0
Device: infinite 200Pro				Serial number: 1603000126				Serial number of connected stacker:
Firmware: V_3.40_01/15_Infinite (Dec 23 2014/12.45.11)				MAI, V_3.40_01/15_Infinite (Dec 23 2014/12.45.11)
Date:	2018-10-17
Time:	10:43:06 PM
System				BW009
User				BW009\admin
Plate				Greiner 12 Flat Bottom Transparent Polystyrene Cat. No.: 665180/665102 [GRE12ft.pdfx]
Plate-ID (Stacker)
Wait (Plate)				On	Target Temperature: 37 °C
Shaking (Orbital) Duration:				300	s
Shaking (Orbital) Amplitude:				2	mm
List of actions in this measurement script:
Kinetic
Absorbance
Luminescence
2 Labels
Kinetic Measurement
Kinetic Cycles				96
Interval Time				00:25:00
Mode				Absorbance
Wavelength				600	nm
Bandwidth				9	nm
Number of Flashes				10
Settle Time				0	ms
Mode				Luminescence
Attenuation				NONE
Integration Time				1000	ms
Settle Time				0	ms
Start Time:	10/17/2018 10:48:07 PM
End Time:	10/19/2018 2:23:45 PM
Cycle Nr.	Time [s]	C295A	WT	K69A	R613A	K636A
1	0	0.05	0.05	0.05	0.05	0.05
2	1500	0.0506	0.1096	0.0226	0.0562	0.0516
3	3000	0.0523	0.0984	0.0228	0.081	0.0582
4	4500	0.0509	0.099	0.0894	0.0722	0.0634
5	6000	0.0509	0.1248	0.096	0.1052	0.0728
6	7500	0.0531	0.1144	0.012	0.0814	0.0756
7	9000	0.051	0.1226	0.0454	0.0664	0.0792
8	10500	0.0514	0.1228	0.035	0.0602	0.0794
9	12000.1	0.0502	0.1224	0.0882	0.171	0.0822
10	13500	0.0511	0.1194	0.0422	0.1708	0.079
11	15000.1	0.0507	0.1348	0.045	0.1058	0.0814
12	16500.1	0.0513	0.1298	0.0456	0.1746	0.0832
13	18000.1	0.0568	0.1296	0.0566	0.1532	0.0844
14	19500.1	0.0513	0.1372	0.032	0.0924	0.0822
15	21000.1	0.0502	0.1338	0.0608	0.0912	0.0886
16	22500.1	0.0512	0.1216	0.0284	0.0896	0.0868
17	24000.1	0.0507	0.1248	0.0538	0.1028	0.0782
18	25500.1	0.051	0.1198	0.0496	0.0806	0.0854
19	27000.1	0.0563	0.1286	0.0286	0.071	0.0856
20	28500.1	0.0518	0.1302	0.025	0.0756	0.0864
21	30000.1	0.0524	0.1472	0.0428	0.0748	0.0864
22	31500.1	0.0525	0.1492	0.0414	0.0728	0.0826
23	33000.1	0.056	0.1344	0.0432	0.117	0.0882
24	34500.1	0.0508	0.1586	0.0606	0.121	0.0906
25	36000.1	0.0513	0.1522	0.058	0.1292	0.0924
26	37500.1	0.0525	0.1508	0.0578	0.0836	0.0964
27	39000.1	0.0523	0.1706	0.0334	0.128	0.0988
28	40500.1	0.0517	0.1678	0.06	0.0942	0.0982
29	42000.1	0.0575	0.1726	0.0414	0.1078	0.102
30	43500.1	0.0564	0.177	0.0452	0.091	0.11
31	45000.1	0.0506	0.2048	0.0358	0.0998	0.1212
32	46500.2	0.0505	0.1906	0.0506	0.0972	0.1182
33	48000.1	0.0502	0.1882	0.0648	0.0988	0.1258
34	49500.2	0.0527	0.2002	0.064	0.0944	0.1348
35	51000.2	0.0526	0.2076	0.0516	0.1108	0.1466
36	52500.2	0.0521	0.2102	0.0548	0.0996	0.1502
37	54000.2	0.0517	0.2168	0.0552	0.1104	0.155
38	55500.2	0.0536	0.2128	0.0568	0.1132	0.158
39	57000.2	0.0504	0.2216	0.0668	0.138	0.1596
40	58500.2	0.0564	0.2188	0.0784	0.14	0.185
41	60000.2	0.0527	0.2262	0.07	0.1538	0.1774
42	61500.2	0.0541	0.2346	0.076	0.1358	0.18
43	63000.2	0.0559	0.2274	0.098	0.1694	0.1954
44	64500.2	0.0532	0.23	0.1084	0.1688	0.1848
45	66000.2	0.0564	0.2316	0.1062	0.1642	0.1914
46	67500.2	0.0527	0.2256	0.0994	0.1784	0.207
47	69000.2	0.0587	0.2388	0.119	0.2	0.2106
48	70500.2	0.0558	0.2586	0.1192	0.191	0.2092
49	72000.2	0.0547	0.2476	0.129	0.1938	0.2136
50	73500.2	0.0598	0.2416	0.1352	0.1968	0.2106
51	75000.2	0.0592	0.2392	0.1288	0.1952	0.2126
52	76500.2	0.0558	0.2456	0.1452	0.203	0.2122
53	78000.2	0.0555	0.242	0.143	0.2386	0.211
54	79500.2	0.0567	0.2428	0.159	0.2014	0.2232
55	81000.2	0.0566	0.2442	0.1594	0.2046	0.2108
56	82500.3	0.0547	0.2418	0.1514	0.2162	0.2348
57	84000.3	0.0586	0.2532	0.1622	0.209	0.2406
58	85500.3	0.0593	0.2492	0.1734	0.2228	0.2318
59	87000.3	0.0571	0.2586	0.1634	0.223	0.2244
60	88500.3	0.0551	0.2516	0.1544	0.216	0.2328
61	90000.3	0.0598	0.2488	0.1692	0.2158	0.2232
62	91500.3	0.058	0.2526	0.181	0.2342	0.2404
63	93000.3	0.0584	0.2604	0.1706	0.2192	0.2316
64	94500.3	0.0577	0.2606	0.1718	0.215	0.2476
65	96000.3	0.0586	0.26	0.171	0.2238	0.232
66	97500.3	0.0608	0.2582	0.1624	0.2228	0.226
67	99000.3	0.0554	0.2562	0.1844	0.2166	0.2388
68	100500	0.0576	0.2612	0.173	0.2344	0.2398
69	102000	0.0587	0.266	0.166	0.2254	0.2472
70	103500	0.0592	0.2624	0.174	0.2266	0.2578
71	105000	0.0589	0.262	0.1666	0.2182	0.2426
72	106500	0.0581	0.259	0.17	0.2296	0.244
73	108000	0.0597	0.2674	0.1684	0.2236	0.2718
74	109500	0.0577	0.2746	0.1742	0.226	0.2358
75	111000	0.0595	0.2674	0.1732	0.2356	0.2452
76	112500	0.0588	0.2594	0.177	0.2314	0.2354
77	114000	0.058	0.2654	0.167	0.2314	0.2452
78	115500	0.0575	0.2638	0.177	0.2362	0.234
79	117000	0.0588	0.2672	0.1668	0.2324	0.2478
80	118500	0.0605	0.2668	0.1764	0.2442	0.2658
81	120000	0.056	0.2626	0.1646	0.2356	0.2354
82	121500	0.0573	0.2694	0.1696	0.2366	0.2434
83	123000	0.0604	0.2716	0.1748	0.2326	0.241
84	124500	0.057	0.2784	0.1738	0.2266	0.2464
85	126000	0.0579	0.2672	0.1724	0.2312	0.2584
86	127500	0.057	0.2974	0.1666	0.2376	0.2474
87	129000	0.0605	0.2662	0.1846	0.2318	0.2386
88	130500	0.0579	0.2872	0.1732	0.2366	0.2372
89	132000	0.0597	0.267	0.1754	0.2336	0.254
90	133500	0.0606	0.2988	0.1696	0.262	0.2522
91	135000	0.0625	0.272	0.172	0.2388	0.2484
92	136500	0.0595	0.2814	0.1758	0.2664	0.2416
93	138000	0.0616	0.2804	0.1836	0.2538	0.2362
94	139500	0.0593	0.2794	0.1794	0.2418	0.2336
95	141000	0.0604	0.2772	0.171	0.2496	0.281
96	142500	0.0614	0.2744	0.1784	0.2606	0.271

## Sheet: Sheet3
Application: Tecan i-control				Tecan i-control , 1.11.1.0
Device: infinite 200Pro				Serial number: 1603000126				Serial number of connected stacker:
Firmware: V_3.40_01/15_Infinite (Dec 23 2014/12.45.11)				MAI, V_3.40_01/15_Infinite (Dec 23 2014/12.45.11)
Date:	2018-10-20
Time:	3:24:30 PM
System				BW009
User				BW009\admin
Plate				Greiner 12 Flat Bottom Transparent Polystyrene Cat. No.: 665180/665102 [GRE12ft.pdfx]
Plate-ID (Stacker)
Wait (Plate)				On	Target Temperature: 37 °C
Shaking (Orbital) Duration:				300	s
Shaking (Orbital) Amplitude:				2	mm
List of actions in this measurement script:
Kinetic
Absorbance
Luminescence
2 Labels
Kinetic Measurement
Kinetic Cycles				96
Interval Time				00:25:00
Mode				Absorbance
Wavelength				600	nm
Bandwidth				9	nm
Number of Flashes				10
Settle Time				0	ms
Mode				Luminescence
Attenuation				NONE
Integration Time				1000	ms
Settle Time				0	ms
Part of Plate				A1-B4
Start Time:	10/20/2018 3:29:31 PM
End Time:	10/22/2018 7:05:02 AM
Cycle Nr.	Time [s]	C295A	WT	K69A	R613A	K636A
1	0	0.05	0.05	0.05	0.05	0.05
2	1500	0.0461	0.0622	0.0622	0.0536	0.0636
3	3000	0.0461	0.0638	0.0582	0.0556	0.0778
4	4500	0.0463	0.0658	0.071	0.0628	0.0706
5	6000	0.0482	0.0682	0.0812	0.0752	0.0802
6	7500	0.0457	0.0714	0.0956	0.085	0.1142
7	9000	0.0471	0.0878	0.0962	0.0922	0.091
8	10500	0.0476	0.087	0.1008	0.0932	0.1016
9	12000.1	0.0467	0.0966	0.1048	0.0952	0.0952
10	13500	0.0462	0.0874	0.103	0.094	0.0956
11	15000.1	0.0496	0.0948	0.1006	0.0914	0.1026
12	16500.1	0.046	0.096	0.1158	0.0928	0.0964
13	18000.1	0.0476	0.0756	0.0974	0.0882	0.0944
14	19500.1	0.0458	0.0942	0.1016	0.0894	0.0972
15	21000.1	0.0453	0.09	0.1028	0.089	0.1088
16	22500.1	0.0468	0.103	0.1046	0.0926	0.0934
17	24000.1	0.0457	0.088	0.1012	0.109	0.0912
18	25500.1	0.0454	0.0892	0.1028	0.0916	0.095
19	27000.1	0.0472	0.0914	0.0976	0.0872	0.0948
20	28500.1	0.0467	0.099	0.1158	0.0894	0.093
21	30000.1	0.0475	0.104	0.1078	0.0992	0.1014
22	31500.1	0.0468	0.1092	0.0886	0.1076	0.1022
23	33000.1	0.0468	0.1286	0.1096	0.1196	0.0966
24	34500.1	0.0456	0.1248	0.1116	0.1038	0.0972
25	36000.1	0.0471	0.1392	0.1078	0.1078	0.0924
26	37500.1	0.0463	0.1536	0.1146	0.1132	0.1074
27	39000.1	0.0463	0.1604	0.1098	0.1076	0.101
28	40500.1	0.0462	0.1544	0.1202	0.1218	0.0988
29	42000.1	0.0497	0.1694	0.1304	0.1128	0.1186
30	43500.1	0.0456	0.1652	0.1188	0.116	0.104
31	45000.1	0.0459	0.1754	0.129	0.1158	0.1074
32	46500.2	0.0501	0.1684	0.1278	0.122	0.103
33	48000.1	0.0478	0.1822	0.1362	0.123	0.1196
34	49500.2	0.0458	0.1874	0.1344	0.122	0.117
35	51000.2	0.0459	0.1876	0.152	0.1442	0.1422
36	52500.2	0.0455	0.1922	0.135	0.1372	0.1232
37	54000.2	0.0456	0.1994	0.1366	0.154	0.1288
38	55500.2	0.0466	0.1888	0.1436	0.1462	0.1382
39	57000.2	0.0465	0.1998	0.1484	0.156	0.1252
40	58500.2	0.046	0.1878	0.1572	0.1576	0.1368
41	60000.2	0.0458	0.1968	0.1558	0.18	0.1362
42	61500.2	0.0458	0.2104	0.1704	0.1828	0.1442
43	63000.2	0.0473	0.1988	0.1766	0.1904	0.1502
44	64500.2	0.0508	0.1946	0.1688	0.1864	0.1514
45	66000.2	0.0461	0.2064	0.175	0.197	0.1512
46	67500.2	0.0461	0.2146	0.1722	0.1962	0.1594
47	69000.2	0.0468	0.215	0.1864	0.2064	0.1636
48	70500.2	0.0463	0.2088	0.187	0.2038	0.1658
49	72000.2	0.0454	0.209	0.1938	0.2094	0.1744
50	73500.2	0.0469	0.2218	0.2006	0.2048	0.171
51	75000.2	0.0454	0.2114	0.1924	0.2276	0.184
52	76500.2	0.0458	0.2292	0.208	0.2262	0.1872
53	78000.2	0.0467	0.228	0.2104	0.229	0.193
54	79500.2	0.0494	0.2228	0.2242	0.2352	0.1936
55	81000.2	0.0458	0.2324	0.218	0.2362	0.2004
56	82500.3	0.0458	0.2178	0.2382	0.237	0.2074
57	84000.3	0.0462	0.2272	0.2356	0.2558	0.2122
58	85500.3	0.0469	0.2242	0.2404	0.2496	0.2132
59	87000.3	0.0479	0.226	0.238	0.2504	0.2238
60	88500.3	0.0461	0.2482	0.2524	0.261	0.2234
61	90000.3	0.0471	0.2374	0.257	0.2716	0.2172
62	91500.3	0.0472	0.2394	0.2538	0.2662	0.2246
63	93000.3	0.047	0.238	0.259	0.2892	0.2246
64	94500.3	0.0462	0.2572	0.2566	0.2756	0.2194
65	96000.3	0.0481	0.2526	0.256	0.2864	0.2242
66	97500.3	0.0472	0.2486	0.2554	0.2752	0.23
67	99000.3	0.0469	0.2552	0.2634	0.2902	0.229
68	100500	0.0494	0.2504	0.2756	0.2734	0.2362
69	102000	0.0459	0.2526	0.2678	0.2788	0.2332
70	103500	0.048	0.265	0.281	0.2922	0.2378
71	105000	0.0485	0.2626	0.2702	0.2932	0.2364
72	106500	0.0475	0.259	0.2784	0.2888	0.233
73	108000	0.0464	0.2524	0.2662	0.2924	0.2316
74	109500	0.0485	0.2666	0.2632	0.2926	0.2354
75	111000	0.0474	0.2718	0.2666	0.2992	0.241
76	112500	0.0478	0.2672	0.286	0.2918	0.2354
77	114000	0.0483	0.2788	0.2714	0.305	0.2372
78	115500	0.049	0.2586	0.2686	0.3014	0.2336
79	117000	0.0489	0.2714	0.268	0.3102	0.2362
80	118500	0.0502	0.2644	0.28	0.3148	0.2442
81	120000	0.0486	0.2616	0.291	0.3006	0.2422
82	121500	0.0497	0.2716	0.268	0.2948	0.2472
83	123000	0.0497	0.2748	0.2788	0.2958	0.251
84	124500	0.0481	0.2706	0.2704	0.2808	0.2394
85	126000	0.0514	0.2796	0.2936	0.2992	0.2422
86	127500	0.0501	0.2784	0.2894	0.299	0.2518
87	129000	0.0499	0.2896	0.2784	0.2844	0.2386
88	130500	0.0476	0.2694	0.284	0.3178	0.2416
89	132000	0.0515	0.2776	0.2788	0.3166	0.2422
90	133500	0.0476	0.29	0.294	0.3038	0.2448
91	135000	0.0531	0.2754	0.2794	0.3028	0.2644
92	136500	0.0489	0.2764	0.2814	0.2944	0.2528
93	138000	0.0498	0.2882	0.2738	0.288	0.2602
94	139500	0.0563	0.2816	0.279	0.3074	0.2612
95	141000	0.0503	0.2856	0.2624	0.3044	0.257
96	142500	0.0513	0.2892	0.2708	0.3002	0.256
